# Supplementary material for: Identification and characterisation of two high-affinity glucose transporters from the spoilage yeast Brettanomyces bruxellensis
Source: FEMS Microbiol Lett. 2019 Oct 30;366(17):fnz222. doi: 10.1093/femsle/fnz222 (PMC6847091; doi:10.1093/femsle/fnz222)
Supplement: fnz222_Supplemental_Files [file fnz222_supplemental_files.zip]

Archive with 2 entries (2 files):
- Supplementary_Figure1.pdf
- SUPPORTING_INFORMATION.doc
